# Supplementary material for: Trends and determinants of healthcare-induced poverty in China 2013–2019
Source: Health Policy Plan. 2025 Jun 12;40(6):625–40. doi: 10.1093/heapol/czaf026 (PMC12160802; doi:10.1093/heapol/czaf026)
Supplement: czaf026_Supp [file czaf026_supp.zip]

Archive with 1 entries (1 files):
- Supplementary appendix (correction).docx
